# Supplementary material for: Hyaluronan Signaling Ameliorates the Epithelial Injury Response and Barrier Disruption After Ozone Exposure
Source: Biomolecules. 2026 May 28;16(6):795. doi: 10.3390/biom16060795 (PMC13296466; doi:10.3390/biom16060795)
Supplement: Supplementary file 1 [file biomolecules-16-00795-s001.zip]

Archive with 1 entries (1 files):
- biomolecules-4165441-supplementary.pdf
